# Supplementary material for: Rye Bread Defects: Analysis of Composition and Further Influence Factors as Determinants of Dry-Baking
Source: Foods. 2020 Dec 19;9(12):1900. doi: 10.3390/foods9121900 (PMC7765839; doi:10.3390/foods9121900)
Supplement: Supplementary file 1 [file foods-09-01900-s001.zip]

Archive with 7 entries (6 files):
- supplementary material/
- supplementary material/calibration curve xylose.png
- supplementary material/foods-1025252_supplementary material.docx
- supplementary material/protein content_flour.png
- supplementary material/starch content_flour.png
- supplementary material/table S1_sensory characteristics and scoring.PNG
- supplementary material/table S2_results quantitative analysis.PNG
